# Supplementary material for: Menstrual Cycle Modulation of Verbal Performance and Hemispheric Asymmetry
Source: Brain Sci. 2025 Oct 24;15(11):1141. doi: 10.3390/brainsci15111141 (PMC12650095; doi:10.3390/brainsci15111141)
Supplement: Supplementary file 1 [file brainsci-15-01141-s001.zip]

Archive with 1 entries (1 files):
- brainsci-3872568-supplementary.pdf
